# Supplementary material for: Renal Function Is Associated with Changes in Bone Mineral Density in Postmenopausal Osteoporotic Women Treated with Denosumab: Data From a Retrospective Cohort Study
Source: J Clin Med. 2024 Oct 19;13(20):6239. doi: 10.3390/jcm13206239 (PMC11514604; doi:10.3390/jcm13206239)
Supplement: Supplementary file 1 [file jcm-13-06239-s001.zip]

Archive with 1 entries (1 files):
- jcm-3205589-supplementary.pdf
